# Supplementary material for: Modeling di (2-ethylhexyl) Phthalate (DEHP) and Its Metabolism in a Body’s Organs and Tissues through Different Intake Pathways into Human Body
Source: Int J Environ Res Public Health. 2022 May 9;19(9):5742. doi: 10.3390/ijerph19095742 (PMC9101911; doi:10.3390/ijerph19095742)
Supplement: Supplementary file 1 [file ijerph-19-05742-s001.zip]

Archive with 1 entries (1 files):
- ijerph-1701639-supplementary.pdf
